# Supplementary material for: Polyphosphate Kinase from Burkholderia cenocepacia, One Enzyme Catalyzing a Two-Step Cascade Reaction to Synthesize ATP from AMP
Source: Int J Mol Sci. 2024 Dec 3;25(23):12995. doi: 10.3390/ijms252312995 (PMC11641546; doi:10.3390/ijms252312995)
Supplement: Supplementary file 1 [file ijms-25-12995-s001.zip]

Archive with 1 entries (1 files):
- ijms-3326116-supplementary.pdf
